# Supplementary material for: Y(OTf)3-Salazin-Catalyzed Asymmetric Aldol Condensation
Source: Molecules. 2024 Apr 25;29(9):1963. doi: 10.3390/molecules29091963 (PMC11085936; doi:10.3390/molecules29091963)
Supplement: Supplementary file 1 [file molecules-29-01963-s001.zip]

Archive with 1 entries (1 files):
- molecules-2970964-supplementary.pdf
